# Supplementary material for: Multipurpose Sensor Based on a Polymethacrylate Matrix Nanocomposite with Immobilized Gold Nanoparticles for the Determination of Environmental Pollutants
Source: Polymers (Basel). 2026 Jun 1;18(11):1375. doi: 10.3390/polym18111375 (PMC13259052; doi:10.3390/polym18111375)
Supplement: Supplementary file 1 [file polymers-18-01375-s001.zip]

Archive with 1 entries (1 files):
- polymers-4322885-supplementary.pdf
